# Supplementary material for: Transthyretin Cardiac Amyloidosis: A Cardio-Orthopedic Disease
Source: Biomedicines. 2022 Dec 12;10(12):3226. doi: 10.3390/biomedicines10123226 (PMC9775219; doi:10.3390/biomedicines10123226)
Supplement: Supplementary file 1 [file biomedicines-10-03226-s001.zip]

Archive with 1 entries (1 files):
- biomedicines-2043462-supplementary.pdf
